# Supplementary material for: The Intestinal Bacterial Community and Functional Potential of Litopenaeus vannamei in the Coastal Areas of China
Source: Microorganisms. 2021 Aug 24;9(9):1793. doi: 10.3390/microorganisms9091793 (PMC8470311; doi:10.3390/microorganisms9091793)
Supplement: Supplementary file 1 [file microorganisms-09-01793-s001.zip]

Archive with 1 entries (1 files):
- microorganisms-1348725-supplementary.pdf
